# Supplementary material for: A Simple Prognostic Score for Critical COVID-19 Derived from Patients without Comorbidities Performs Well in Unselected Patients
Source: J Clin Med. 2022 Mar 25;11(7):1810. doi: 10.3390/jcm11071810 (PMC8999885; doi:10.3390/jcm11071810)
Supplement: Supplementary file 1 [file jcm-11-01810-s001.zip]

Archive with 1 entries (1 files):
- jcm-1602416-supplementary.pdf
